# Supplementary material for: Engineered bacterial host for genetic encoding of physiologically stable protein nitration
Source: Front Mol Biosci. 2022 Oct 24;9:992748. doi: 10.3389/fmolb.2022.992748 (PMC9638147; doi:10.3389/fmolb.2022.992748)
Supplement: Supplementary file 2 [file DataSheet2.xlsx]

## Sheet: Auswertung
fluorescence
<>	2	3	4	5	6	7	8	9	10	11
A	476	469	477	481	490	488	507	495	496	455
B	480	487	454	483	480	472	446	457	327	418
C	440	471	484	477	482	491	482	479	471	471
D	459	469	461	387	464	460	43168	45809	41626	25919
E	27583	26584	15409	17396	16471	8715	10713	11585	3677	3543
F	3343	1742	1666	1719	37529	37976	38901	15905	15481	15823
G	5777	5963	6076	2378	2477	2432	908	908	893	610
H	638	635
Absorbance 600 nm (50µL culutre+ 50µL ZYP-5052)
<>	2	3	4	5	6	7	8	9	10	11
A	0.2809	0.2504	0.2477	0.2536	0.2909	0.2669	0.2578	0.2888	0.2894	0.345
B	0.3387	0.314	0.2992	0.3231	0.3131	0.3441	0.3347	0.3132	0.3091	0.2654
C	0.2671	0.2772	0.2757	0.2813	0.2998	0.3147	0.2888	0.3003	0.3448	0.3095
D	0.3522	0.314	0.3117	0.3379	0.326	0.3298	0.3792	0.3943	0.3516	0.383
E	0.4186	0.3834	0.3593	0.3713	0.4045	0.3619	0.3636	0.3506	0.3349	0.3316
F	0.3476	0.3244	0.3213	0.331	0.3959	0.408	0.3967	0.3479	0.3529	0.3617
G	0.3498	0.3283	0.3165	0.3187	0.3281	0.3279	0.3078	0.2979	0.2465	0.3199
H	0.324	0.3049
Absorbance *2
<>	2	3	4	5	6	7	8	9	10	11
A	0.5618	0.5008	0.4954	0.5072	0.5818	0.5338	0.5156	0.5776	0.5788	0.69
B	0.6774	0.628	0.5984	0.6462	0.6262	0.6882	0.6694	0.6264	0.6182	0.5308
C	0.5342	0.5544	0.5514	0.5626	0.5996	0.6294	0.5776	0.6006	0.6896	0.619
D	0.7044	0.628	0.6234	0.6758	0.652	0.6596	0.7584	0.7886	0.7032	0.766
E	0.8372	0.7668	0.7186	0.7426	0.809	0.7238	0.7272	0.7012	0.6698	0.6632
F	0.6952	0.6488	0.6426	0.662	0.7918	0.816	0.7934	0.6958	0.7058	0.7234
G	0.6996	0.6566	0.633	0.6374	0.6562	0.6558	0.6156	0.5958	0.493	0.6398
H	0.648	0.6098
fluorescence OD normalized
<>	2	3	4	5	6	7	8	9	10	11			05x [normal]
A	847.277	936.502	962.858	948.344	842.214	914.2	983.32	856.994	856.945	659.42			10x [normal]
B	708.592	775.478	758.69	747.447	766.528	685.847	666.268	729.566	528.955	787.491			15x [normal]
C	823.662	849.567	877.766	847.849	803.869	780.108	834.488	797.536	683.005	760.905			20x [normal]
D	651.618	746.815	739.493	572.655	711.656	697.392	56919.8	58089	59195.1	33836.8			30x [normal]					−
E	32946.7	34668.8	21443.1	23425.8	20359.7	12040.6	14731.8	16521.7	5489.7	5342.28			40x [normal]
F	4808.69	2684.96	2592.59	2596.68	47397.1	46539.2	49030.8	22858.6	21934	21873.1
G	8257.58	9081.63	9598.74	3730.78	3774.76	3708.45	1474.98	1524	1811.36	953.423			05x [x2]		05x		ELP(5TAG)		ELP(5x amber)/(8x amber)
H	984.568	1041.33											10x [x2]		10x		ELP(10TAG)		ELP(10x amber)/(16x amber)
													15x [x2]		15x		ELP(15TAG)		ELP(15x amber)/(24x amber)
													20x [x2]		20x		ELP(20TAG)		ELP(20x amber)/(32x amber)
													30x [x2]		30x		ELP(30TAG)		ELP(30x amber)/(48x amber)
Construct		arithmetic mean			standard deviation			without ncAA		normalized			40x [x2]		40x		ELP(40TAG)		ELP(40x amber)/(64x amber)
05x [normal]		915.545			49.4581	0.0851727				1.57668											ELP (5x)/(8x)	(5x) / (8x)
10x [normal]		901.586			44.236	0.0761796				1.55264											ELP (10x)/(16x)	(10x) / (16x)
15x [normal]		899.087			59.5622	0.102573				1.54833											ELP (15x)/(24x)	(15x) / (24x)
20x [normal]		714.497			47.5639	0.0819106				1.23045											ELP (20x)/(32x)	(20x) / (32x)
30x [normal]		757.555			7.83127	0.0134864				1.3046											ELP (30x)/(48x)	(30x) / (48x)
40x [normal]		693.894			26.4601	0.0455674				1.19497											ELP (40x)/(64x)	(40x) / (64x)
05x [x2]		713.369			131.234	0.226				1.22851
10x [x2]		858.394			13.7158	0.0236202				1.47826
15x [x2]		806.155			22.2591	0.0383328				1.38829
20x [x2]		747.148			47.7582	0.0822454				1.28668
30x [x2]		712.642			43.2538	0.0744882				1.22726
40x [x2]		660.568			62.4362	0.107523				1.13758
Construct		arithmetic mean			standard deviation			with ncAA		normalized
05x [normal]		58068			928.998	1.59985				100
10x [normal]		33817.4			703.148	1.2109				58.2377
15x [normal]		21742.9			1269.55	2.18632				37.4438
20x [normal]		14431.4			1841.68	3.17159				24.8526
30x [normal]		5213.56			292.542	0.503792				8.97836
40x [normal]		2624.74			42.6109	0.073381				4.52012
						0
05x [x2]		47655.7			1033.47	1.77976				82.0688
10x [x2]		22221.9			450.897	0.776498				38.2687
15x [x2]		8979.31			552.286	0.951102				15.4635
20x [x2]		3738			27.5501	0.0474445				6.43728
30x [x2]		1603.45			148.371	0.255512				2.76133
40x [x2]		993.105			36.3901	0.0626681				1.71025
